# Supplementary material for: Characterising Uncertainty in Expert Assessments: Encoding Heavily Skewed Judgements
Source: PLoS One. 2015 Oct 30;10(10):e0141697. doi: 10.1371/journal.pone.0141697 (PMC4627781; doi:10.1371/journal.pone.0141697)
Supplement: S1 Table — First column is the expert number. Next 12 columns relate to the taxonomic classification. Last six columns contain the expert data, which includes minimum M L, lower L, best estimate B, upper U, maximum M U and sureness P. (XLSX) [file pone.0141697.s002.xlsx]

## Sheet: Sheet1
Expert Number	Taxa	Kingdom	Division	Phylum	Subdivision	Subphylum	Class	Subclass	Superorder	Order	Suborder	Infraorder	minimum (M_L)	lower (L)	best (B)	upper (U)	maximum (M_U)	sureness (P)
1	Amphipoda	Animalia	Arthropoda	Arthropoda	Crustacea	Crustacea	Malacostraca	Eumalacostraca	Peracarida	Amphipoda	NA	NA	200	300	300	450	600	0.8
2	Amphipoda	Animalia	Arthropoda	Arthropoda	Crustacea	Crustacea	Malacostraca	Eumalacostraca	Peracarida	Amphipoda	NA	NA	100	240	343	375	450	0.9
3	Anomura	Animalia	Arthropoda	Arthropoda	Crustacea	Crustacea	Malacostraca	Eumalacostraca	Eucarida	Decapoda	Pleocyemata	Anomura	30	50	75	105	120	0.9
